# Supplementary material for: Biomass Related Highly Porous Metal Free Carbon for Gas Storage and Electrocatalytic Applications
Source: Materials (Basel). 2021 Jun 23;14(13):3488. doi: 10.3390/ma14133488 (PMC8269557; doi:10.3390/ma14133488)
Supplement: Supplementary file 1 [file materials-14-03488-s001.zip]

Archive with 1 entries (1 files):
- materials-1245511-supplementary.pdf
